# Supplementary material for: Genome-Wide Association Study Identifies CDKN1A as a Novel Locus Associated with Muscle Fiber Composition
Source: Cells. 2022 Dec 2;11(23):3910. doi: 10.3390/cells11233910 (PMC9737696; doi:10.3390/cells11233910)
Supplement: Supplementary file 1 [file cells-11-03910-s001.zip]

Archive with 1 entries (1 files):
- cells-1989750-supplementary.xlsx
