# Supplementary material for: Genome-Wide Association Study Identifies CDKN1A as a Novel Locus Associated with Muscle Fiber Composition
Source: Cells. 2022 Dec 2;11(23):3910. doi: 10.3390/cells11233910 (PMC9737696; doi:10.3390/cells11233910)
Supplement: Supplementary file 1 [file cells-11-03910-s001.zip › cells-1989750-supplementary.xlsx]

## Sheet: Table S1
Supplementary Table S1. Most significant SNPs associated with muscle fiber composition and athlete status in different cohorts.
CHR	BP	Gene symbol	SNP	Allele 1	Allele 2	Allele associated with increased % of slow-twitch muscle fibers in Russian and Finland populations and over-represented in endurance athletes compared to sprinters	P value (Finland muscle fiber composition data)	P value (Russian muscle fiber composition data)	P value (Russian endurance vs power athletes)	P value (Japanese endurance vs power athletes)	P value (Japanese muscle fiber composition data)
6	36703095	NA	rs236448	C	A	A	0.02998	0.0392871	0.0453	0.038	0.008
21	18347660	NA	rs9979078	C	A	A	0.0259	0.0136103	0.04765	0.033
1	54655563	CYB5RL	rs11206297	C	T	C	0.02392	0.0392425	0.009951	0.047
2	68234640	NA	rs964450	G	T	G	0.02506	0.0143394	0.03596	0.029
1	60903386	NA	rs78129267	AG	A	A	0.01801	0.0124417	0.02869
1	88189256	NA	rs305462	T	A	A	0.02849	0.0197963	0.01892
1	97240027	PTBP2	rs78171980	G	A	A	0.01006	0.0033311	0.04164
1	98839626	AL160056.1	rs67027618	C	T	T	0.03813	0.0318404	0.04303
1	161898418	ATF6	rs4657123	A	T	T	0.02128	0.0416864	0.04998
1	209375114	NA	rs12121428	T	C	T	0.01017	0.0457554	0.04323
2	952226	SNTG2	rs10171795	G	C	C	0.01877	0.0497993	0.02925
2	10370196	NA	rs111851939	ATT	A	A	0.03042	0.0261038	0.04087
2	19885907	NA	rs9973954	A	G	A	0.009571	0.0070993	0.0213
2	160270801	BAZ2B	rs115056542	A	C	A	0.04878	0.0211023	0.02709
3	14519219	SLC6A6	rs113341655	T	C	C	0.03399	0.0265945	0.01075
3	21909768	ZNF385D	rs12485566	T	A	A	0.03306	0.0493679	0.0271
3	23638627	NA	rs7648443	A	G	A	0.01945	0.0491707	0.04603
3	55126374	NA	rs141141909	CTTT	C	CTTT	0.03959	0.0212857	0.01129
3	61136291	FHIT	rs28678424	A	G	G	0.03827	0.00576669	0.04516
3	67397253	NA	rs7636311	T	C	C	0.03243	0.0286615	0.04245
3	76110145	ROBO2	rs2220458	C	A	A	0.0461	0.0395649	0.005129
3	138603746	ATP5G1P3	rs13061973	A	T	T	0.04336	0.0489321	0.03231
4	131483467	NA	rs922077	G	A	A	0.002645	0.0365239	0.01272
4	183205145	TENM3	rs17072973	A	G	G	0.02645	0.0203963	0.003919
4	188961497	NA	rs28542382	A	T	T	0.03074	0.0487275	0.02541
5	1639658	NA	rs11954077	G	A	G	0.03745	0.0374221	0.01862
5	29235877	NA	rs75266088	C	G	G	0.01357	0.0173127	0.02728
5	99234513	NA	rs376942467	TA	T	TA	0.04756	0.0389486	0.01179
5	107223376	FBXL17	rs4957727	A	G	G	0.0266	0.0433184	0.04871
5	114850920	CCT5P1	rs2617441	C	T	T	0.03052	0.0421226	0.03168
5	123189156	NA	rs72799741	T	C	T	0.02175	0.0392426	0.04323
5	179603337	RASGEF1C	rs6601089	C	T	T	0.02109	0.0305103	0.02427
6	43583473	POLH	rs9333561	A	G	G	0.04415	0.0190314	0.0415
6	55323655	HMGCLL1	rs12196282	T	C	T	0.04998	0.0416362	0.0369
6	112303392	NA	rs706916	G	A	G	0.03333	0.00101682	0.01423
6	132383903	RP11-69I8.3	rs13209044	T	C	T	0.02366	0.00435794	0.04557
7	31659603	CCDC129	rs38342	A	G	G	0.03854	0.000574277	0.01439
7	70678976	WBSCR17	rs17142911	A	G	G	0.04482	0.0102115	0.03749
7	123014544	NA	rs73435288	T	G	T	0.01858	0.036284	0.007049
7	157527249	PTPRN2	rs11771847	C	T	C	0.0453	0.0483463	0.007549
8	40691428	ZMAT4	rs9987323	T	A	T	0.03385	0.044921	0.04692
8	75771132	PI15	rs35622890	G	A	A	0.003711	0.00178703	0.0458
8	124138855	TBC1D31	rs16898012	A	G	A	0.03726	0.0307639	0.01402
8	132733415	NA	rs13266806	C	T	C	0.03794	0.0150933	0.04511
8	136666924	KHDRBS3	rs10110397	A	G	A	0.01485	0.023201	0.04025
9	7380059	NA	rs10976268	A	G	A	0.03566	0.0224643	0.04944
9	38271417	NA	rs140644209	T	C	C	0.03615	0.0287352	0.03813
9	86171040	NA	rs11140158	G	C	C	0.04145	0.027367	0.009911
9	110701231	NA	rs34116013	G	C	C	0.01268	0.0484918	0.04288
10	6789765	NA	rs353196	G	T	G	0.04291	0.000810398	0.03523
10	25040872	NA	rs7070190	G	A	G	0.04645	0.0324649	0.01374
10	44781234	NA	rs1657344	T	C	C	0.002145	0.0397062	0.02904
10	53224945	PRKG1	rs10823045	C	T	T	0.03767	0.0206603	0.03759
10	70265734	SLC25A16	rs143827147	G	A	G	0.01279	0.0328233	0.03614
11	2901222	CDKN1C	rs2411873	T	C	C	0.04302	0.0238862	0.00308
11	60664398	PRPF19	rs482584	C	T	C	0.009958	0.0484939	0.0008761
12	9180496	HNRNPA1P34	rs1805711	T	C	C	0.01088	0.0158483	0.02624
12	43905342	ADAMTS20	rs60035626	G	T	T	0.0497	0.048866	0.01064
12	58303349	NA	rs7306124	T	A	A	0.02646	0.0273505	0.04062
12	63405056	RP11-848D3.5	rs150775562	A	G	G	0.04758	0.00139357	0.03438
12	70084049	BEST3	rs12423593	G	A	G	0.04946	0.0116587	0.03088
12	71320009	NA	rs140322061	T	C	C	0.03186	0.048316	0.006217
12	117925350	KSR2	rs7305062	G	A	G	0.0263	0.0189287	0.01989
12	132275665	SFSWAP	rs11246806	T	C	C	0.001584	0.0439631	0.001074
13	20923933	NA	rs9552149	G	A	A	0.04922	0.0181148	0.02913
13	25238454	NA	rs9553402	G	A	A	0.01999	0.0254497	0.02601
13	38125434	NA	rs4386010	G	A	G	0.01113	0.0296978	0.04239
13	38153130	POSTN	rs7322993	T	C	T	0.01626	0.0338001	0.03084
13	45605747	GPALPP1	rs13829	G	T	G	0.03841	0.0421938	0.02868
13	59497196	NA	rs117171662	C	T	T	0.009167	0.0256038	0.0352
13	104202961	NA	rs2390910	G	A	G	0.007693	0.0165733	0.007239
14	35092364	SNX6	rs61553463	G	A	G	0.003921	0.0191257	0.01677
14	76050145	FLVCR2	rs10143931	A	G	A	0.0261	0.0464784	0.03617
14	86576887	CTD-2341M24.1	rs142866616	T	C	T	0.0264	0.0442189	0.02942
15	36217844	MIR4510	rs34573072	A	G	G	0.03025	0.00401327	0.0104
16	4034928	ADCY9	rs12449284	C	G	C	0.01263	0.0263636	0.02015
16	74764793	FA2H	rs2240246	T	C	T	0.03615	0.0262943	0.03998
16	77732619	NA	rs4887917	C	T	C	0.01704	0.0384372	0.02878
16	78065506	CLEC3A	rs2293779	C	T	T	0.02216	0.00790814	0.006819
16	79511440	NA	rs55764202	A	T	T	0.02353	0.0157159	0.02403
16	79842433	RP11-345M22.3	rs73572268	G	C	C	0.001746	0.0414793	0.02141
16	87236947	C16orf95	rs11647053	A	G	A	0.03902	0.0274617	0.04424
17	11725337	DNAH9	rs117790039	T	C	C	0.01145	0.0217633	0.01702
17	15400678	TVP23C-CDRT4	rs1548681	T	C	C	0.03844	0.0294376	0.01793
17	74485549	RHBDF2	rs9889553	A	G	G	0.01551	0.0275501	0.03372
20	18161463	CSRP2BP	rs7263022	A	G	G	0.02542	0.00187513	0.04332
20	47506381	NA	rs6095348	A	G	G	0.0377	0.045394	0.0278
20	48986562	NA	rs13045963	T	G	G	0.0002829	0.0286618	0.03282
22	26275549	MYO18B	rs695408	G	A	A	0.004463	0.0214776	0.03356

## Sheet: Table S2
Supplementary Table S2. The percentage of slow-twitch muscle fibers in subjects with different rs236448 genotypes across three ethnicities.
Group	n	Mean age ± SD	rs236448 genotypes						p
			AA		AC		CC
			n	M ± SD	n	M ± SD	n	M ± SD
All Japanese subjects	207	47.5±17.1	141	45.6±12.0	60	46.2±12.8	6	34.5±12.9	0.008*
Japanese females	106	48.2±16.3	76	49.8±10.8	27	52.1±11.6	3	42.3±14.9	0.213
Japanese males	101	46.7±17.8	65	40.7±11.6	33	41.4±11.8	3	26.8±4.1	0.037*
All Finnish subjects	287	60.0 ± 7.8	142	46.8 ± 15.1	117	43.8 ± 14.1	28	41.3 ± 15.4	0.03*
Finnish females	120	60.7 ± 7.4	57	52.4 ± 13.3	53	48.6 ± 13.3	10	47.3 ± 14.7	0.092
Finnish males	167	59.5 ± 8.1	85	43.0 ± 15.3	64	39.8 ± 13.6	18	38.0 ± 15.2	0.103
All Russian subjects	151	29.4 ± 7.9	67	54.1 ± 13.9	74	49.7 ± 15.5	10	43.9 ± 10.1	0.039*
Russian females	50	27.2 ± 7.4	21	58.4 ± 10.3	25	52.1 ± 14.5	4	46.0 ± 14.7	0.115
Russian males	101	30.5 ± 8.0	46	52.2 ± 14.9	49	48.5 ± 15.9	6	42.2 ± 6.0	0.147
*p<0.05, statistically significant association between the rs236448 genotypes and muscle fiber composition.
In Japanese cohort recessive model was used to calculate p values (adjusted for sex and age).
In Finnish cohort additive model was used to calculate p values (adjusted for sex and age).
In Russian cohort additive model was used to calculate p values (adjusted for sex, age, type and level of physical activity).
